# Supplementary material for: The Best Under Stress: An Analysis of Breast Tissue Expander Response to External Forces
Source: Aesthet Surg J Open Forum. 2023 Feb 20;5:ojad018. doi: 10.1093/asjof/ojad018 (PMC10063436; doi:10.1093/asjof/ojad018)
Supplement: ojad018_Supplementary_Data [file ojad018_supplementary_data.zip]

Archive with 4 entries (4 files):
- 22-0113_Supplemental Table 2.docx
- Supplemental Figure 1.jpg
- 22-0113_Supplemental Figure 2.jpg
- 22-0113_Supplemental Table 1.docx
